# Supplementary material for: EGNAS: an exhaustive DNA sequence design algorithm
Source: BMC Bioinformatics. 2012 Jun 20;13:138. doi: 10.1186/1471-2105-13-138 (PMC3496572; doi:10.1186/1471-2105-13-138)
Supplement: Additional file 2 — Executable file for Linux operating systems. This ZIP file contains the executable file of EGNAS for Linux operating systems. [file 1471-2105-13-138-S2.zip]

Archive with 1 entries (1 files):
- EGNAS
