# Supplementary material for: EGNAS: an exhaustive DNA sequence design algorithm
Source: BMC Bioinformatics. 2012 Jun 20;13:138. doi: 10.1186/1471-2105-13-138 (PMC3496572; doi:10.1186/1471-2105-13-138)
Supplement: Additional file 5 — SBE-TAGs and primer sequences. This Microsoft Office Excel 2003 sheet contains SBE-TAGs and primer sequences as well as the molar free enthalpies of the most stable hairpins. [file 1471-2105-13-138-S5.xls]

## Sheet: SBE-TAG primers
ΔG:	Molar free enthalpy calculated for hairpin structures at http://mfold.rna.albany.edu/?q=DINAMelt/Two-state-folding
“Primers used in genotyping assays for 142 hypertension candidate gene SNPs“ (a)
SNP name	ΔG [kcal/mol]	Flanking sequences (SBE primer)	ΔG [kcal/mol]	TAGs (Fan et al.)		SBE-TAG primers (b) (Fan et al.)		TAGs (EGNAS)		SBE-TAG primers (b) (EGNAS)
ADD1EX10.246	-0.5	GACGAAGCTTCCGAGGAA	1.4	AGAGTCTATAAGCATCGTCG	-5.7	AGAGTCTATAAGCATCGTCGGACGAAGCTTCCGAGGAA	0.9	GTGTGCCGAGAGTGATTTTG	-0.8	GTGTGCCGAGAGTGATTTTGGACGAAGCTTCCGAGGAA
ADD1EX13.173	-0.9	GAGAGGAAGCAGAAGGGCT	-0.2	TCAGACAATTCTATACGCGG	-1.1	TCAGACAATTCTATACGCGGGAGAGGAAGCAGAAGGGCT	*	GACAAAAGAGATAGGCGGAC	-0.9	GACAAAAGAGATAGGCGGACGAGAGGAAGCAGAAGGGCT
ADD2EX15.85	-0.5	CGTGTGCGAGTTCTTCAG	-0.1	CACTGTACGCACTGGAGCTA	-5.7	CACTGTACGCACTGGAGCTACGTGTGCGAGTTCTTCAG	1.2	CCTTGTTGCGTATTGTGTCC	-1	CCTTGTTGCGTATTGTGTCCCGTGTGCGAGTTCTTCAG
ADD2EX3.138	-1.9	TGACCGCTTCTCAGAGGAC	0	GTGTGCATTGAGTCTATGAC	-3.5	GTGTGCATTGAGTCTATGACTGACCGCTTCTCAGAGGAC	*	GACTAACGCAACCAAACACC	-1.9	GACTAACGCAACCAAACACCTGACCGCTTCTCAGAGGAC
ADMEX3.81	-0.5	GGAACTGCGGATGTCCAG	0.5	TACATCATTGCGAGTCATGG	-2.8	TACATCATTGCGAGTCATGGGGAACTGCGGATGTCCAG	*	GAATAGCCAAACCACGAACC	-2.9	GAATAGCCAAACCACGAACCGGAACTGCGGATGTCCAG
ADRB3EX1.416	-1.7	CATCGTGGCCATCGCC	0.9	CGTCTCATGCCTGCGTATAG	-3.3	CGTCTCATGCCTGCGTATAGCATCGTGGCCATCGCC	2.3	CGGTTGTAGAGAGTTGAGAG	-1.7	CGGTTGTAGAGAGTTGAGAGCATCGTGGCCATCGCC
AGTEX2.354	0.6	TGGTCGGGATGCTGGC	-0.1	TTTCGTGCTTTGGAGACAGC	-3	TTTCGTGCTTTGGAGACAGCTGGTCGGGATGCTGGC	1.1	CGCTTTGGTGGTATTTGTGG	0.6	CGCTTTGGTGGTATTTGTGGTGGTCGGGATGCTGGC
AGTEX2.755	-0.9	CTCTCTGGACTTCACAGAAC	-0.8	TGCCGTGTTGGTGCTTCACA	-2.6	TGCCGTGTTGGTGCTTCACACTCTCTGGACTTCACAGAAC	1.7	CAAACATCACACTCACACGG	-0.9	CAAACATCACACTCACACGGCTCTCTGGACTTCACAGAAC
AGTEX2.827	-0.2	AGACTGGCTGCTCCCTGA	0.8	TCGTCCACTTTAGCATGATG	-1.5	TCGTCCACTTTAGCATGATGAGACTGGCTGCTCCCTGA	1.3	CTCGGTTTTGTTGTGGCTTG	-0.4	CTCGGTTTTGTTGTGGCTTGAGACTGGCTGCTCCCTGA
AGTEX5.376	-3.2	ACTTTGAGCTGGAAAGCAGC	-0.3	TACATACTTGCAGTGCGTTC	-5.3	TACATACTTGCAGTGCGTTCACTTTGAGCTGGAAAGCAGC	2.4	CGAATAGAGAGGTGTGAGAG	-3.2	CGAATAGAGAGGTGTGAGAGACTTTGAGCTGGAAAGCAGC
AGTEX5.385_F	-0.5	GGAAAGCAGCCGTTTCTCC	-0.7	CGTCGTGCTGCGTGACTATA	-4.5	CGTCGTGCTGCGTGACTATAGGAAAGCAGCCGTTTCTCC	1.2	CAAGGTCGTATCAGCAAGTC	-1.4	CAAGGTCGTATCAGCAAGTCGGAAAGCAGCCGTTTCTCC
AGTEX5.385_R	0.4	CATGCAGCACACTTAGACCA	1.1	CTGTCGTCTAGTCTCTGAGG	-1.5	CTGTCGTCTAGTCTCTGAGGCATGCAGCACACTTAGACCA	*	GATAGGACGAGGAGAGAAAC	0.1	GATAGGACGAGGAGAGAAACCATGCAGCACACTTAGACCA
AGTEX5.641	0.6	GCATTGCCTTCGGTTTGTA	0.1	TGAGAGTCTGTTCTTAGGCC	-3	TGAGAGTCTGTTCTTAGGCCGCATTGCCTTCGGTTTGTA	*	CTTTCGCTCTATCTCCTCTC	0.4	CTTTCGCTCTATCTCCTCTCGCATTGCCTTCGGTTTGTA
AGTPRO.101	0.2	TTCAATCTGGCTGTGCTATT	-0.5	TACATAATTGCCATGACGGG	-3.2	TACATAATTGCCATGACGGGTTCAATCTGGCTGTGCTATT	1.8	CGGCTCTGTATCTCTGTTTC	0.2	CGGCTCTGTATCTCTGTTTCTTCAATCTGGCTGTGCTATT
AGTPRO.144	-1.3	CCCTCAGCTATAAATAGGGC	0.2	TATAAAGATTGCGGTCAGGC	-2.7	TATAAAGATTGCGGTCAGGCCCCTCAGCTATAAATAGGGC	1.3	GCGTGTAAGATGGTGGAAAG	-3.9	GCGTGTAAGATGGTGGAAAGCCCTCAGCTATAAATAGGGC
AGTPRO.158	-2.8	TAGGGCCTCGTGACCCGGCC	0.5	CCAGTCGGTGTAGCAGCAAT	-2.8	CCAGTCGGTGTAGCAGCAATTAGGGCCTCGTGACCCGGCC	*	GCAGACCAAAGACAGATACC	-2.8	GCAGACCAAAGACAGATACCTAGGGCCTCGTGACCCGGCC
AGTPRO.160	-1.5	TGGGAACCTTGGCCCC	0.3	GAGAATGCTGTATAGTGTCC	-1.7	GAGAATGCTGTATAGTGTCCTGGGAACCTTGGCCCC	*	CTACTCTCACTCATCACTCG	-1.5	CTACTCTCACTCATCACTCGTGGGAACCTTGGCCCC
AGTPRO.173_F	-0.2	GCCAGGGGAAGAAGCTGC	-0.4	GTGTGCTCTTCTCGCTGCAA	-4.6	GTGTGCTCTTCTCGCTGCAAGCCAGGGGAAGAAGCTGC	*	GAGGACATAGACACACGAAG	-0.2	GAGGACATAGACACACGAAGGCCAGGGGAAGAAGCTGC
AGTPRO.173_R	-0.7	GCTGTAGTACCCAGAACAAC	-0.1	CTGTGACTGACTGTAGCTCT	-2.2	CTGTGACTGACTGTAGCTCTGCTGTAGTACCCAGAACAAC	1	GAAAGGATGAGAGTGCGAAG	-0.8	GAAAGGATGAGAGTGCGAAGGCTGTAGTACCCAGAACAAC
AGTPRO.203	0.1	GTGTAACTCGACCCTGCACC	0.9	CGTCTCGCTGGTCACTAATG	-2.5	CGTCTCGCTGGTCACTAATGGTGTAACTCGACCCTGCACC	*	CCTCAATCTCTCCAACCAAC	-0.7	CCTCAATCTCTCCAACCAACGTGTAACTCGACCCTGCACC
AGTPRO.35	-1.1	TCTGCCCTCTGCACCTCC	-0.4	GATCTCTGTGAAGTTAGTGC	-3	GATCTCTGTGAAGTTAGTGCTCTGCCCTCTGCACCTCC	1.7	CGTCTTCCTATGTCTTGTCC	-1.1	CGTCTTCCTATGTCTTGTCCTCTGCCCTCTGCACCTCC
AGTR2EX3.807	0.5	GACGAATAGCTATGGGAAGAACA	-0.8	TGGCATCGTTTCACCTGCTG	-2.5	TGGCATCGTTTCACCTGCTGGACGAATAGCTATGGGAAGAACA	*	CACACAACCGAGAAACAACC	-0.1	CACACAACCGAGAAACAACCGACGAATAGCTATGGGAAGAACA
ALDR1EX1.162	-1.4	ACGGCGCCAAGATGCCC	-1.5	ATACCGGCTGCTACACAGTG	-3.3	ATACCGGCTGCTACACAGTGACGGCGCCAAGATGCCC	2	GGTTTCAGGTCAGGTTTAGG	-1.4	GGTTTCAGGTCAGGTTTAGGACGGCGCCAAGATGCCC
ALDR1EX1.71	0.3	GCTATTTAAAGGTACGCGCCG	0.4	CAAATAGTGTGCGAGGATCT	-2.2	CAAATAGTGTGCGAGGATCTGCTATTTAAAGGTACGCGCCG	*	GCACTCTATCCAACACACAC	-1.6	GCACTCTATCCAACACACACGCTATTTAAAGGTACGCGCCG
ALDR1EX3.28	-1	GCCCTCTCGCTGGCTT	0.3	TGAGACATTGTGCAAATCGG	-1.6	TGAGACATTGTGCAAATCGGGCCCTCTCGCTGGCTT	2.7	GTCTGTATTTCCTCCGTTGC	-2.2	GTCTGTATTTCCTCCGTTGCGCCCTCTCGCTGGCTT
APOA2.249	-2.1	ATCTGAGGTCCTTGGACTTGA	0.6	GGCATCACTGGTTACGTCTG	-2.1	GGCATCACTGGTTACGTCTGATCTGAGGTCCTTGGACTTGA	1.4	GGCTATGTTCGTGTTTGTGG	-2.1	GGCTATGTTCGTGTTTGTGGATCTGAGGTCCTTGGACTTGA
APOA4.3058	-0.3	AGCAACAGCAGGAACAGCA	0.2	GTCTGACTTGAGTTACATGG	-1.1	GTCTGACTTGAGTTACATGGAGCAACAGCAGGAACAGCA	*	CTACCACTCAACAACGCATC	-1.2	CTACCACTCAACAACGCATCAGCAACAGCAGGAACAGCA
APOC1EX1.462	1.3	TGGTGGTGGTTCTGTCGAT	0.2	GGTCTTCCTATATGTGCGCG	0	GGTCTTCCTATATGTGCGCGTGGTGGTGGTTCTGTCGAT	1.9	GCTCTCTAAAATGTCCGTCC	-0.5	GCTCTCTAAAATGTCCGTCCTGGTGGTGGTTCTGTCGAT
APOC2.804	0.7	ACCATCTGTGCTTTCTCCCC	1.3	TGAGAAGTTGTGAAGATCCC	-1.4	TGAGAAGTTGTGAAGATCCCACCATCTGTGCTTTCTCCCC	1.6	CCTTTCTGTGTATTCGTGCC	-1	CCTTTCTGTGTATTCGTGCCACCATCTGTGCTTTCTCCCC
APOC2.819	-0.4	CCCAGGGACTTGTACAGC	-1.1	GCCAGGCGTTCAGATGCAAT	-1.6	GCCAGGCGTTCAGATGCAATCCCAGGGACTTGTACAGC	*	GACGATAGCCAGAGAAAACC	-2.1	GACGATAGCCAGAGAAAACCCCCAGGGACTTGTACAGC
APOC4.3162	-2.6	AGGGACCTGGGTCCGC	0	GCTGGTCGTGGTCCAATCAT	-4.2	GCTGGTCGTGGTCCAATCATAGGGACCTGGGTCCGC	1.2	GAGTAGCCGTGTTTTGAGAG	-2.6	GAGTAGCCGTGTTTTGAGAGAGGGACCTGGGTCCGC
AVPEX2.154	-2	CCAGGAGGAGAACTACCTGC	0.3	TATCATTCTGTGGTCGGCGC	-2	TATCATTCTGTGGTCGGCGCCCAGGAGGAGAACTACCTGC	*	CACACTATCAAACACACCGC	-2	CACACTATCAAACACACCGCCCAGGAGGAGAACTACCTGC
AVPR2EX2.129	-1.9	TAGCCCGGGCGGAGCTGG	-0.2	GTGGATCTTGATGTAATGCC	-2.3	GTGGATCTTGATGTAATGCCTAGCCCGGGCGGAGCTGG	2.1	GTCTTGCGTGTCTTTTCTGG	-1.9	GTCTTGCGTGTCTTTTCTGGTAGCCCGGGCGGAGCTGG
AVPR2EX2.444	-0.3	TGCCGTCCCATGCTGG	-0.5	GCCGTCAATGGGTGCTCAAT	-3.3	GCCGTCAATGGGTGCTCAATTGCCGTCCCATGCTGG	1.3	CGTGAGATTTGTGTTGTGCC	-1.4	CGTGAGATTTGTGTTGTGCCTGCCGTCCCATGCTGG
BRS3EX1.730	-1.8	GAAGCATTGTGTGCCATCTATATT	0.7	ATCTCAGAGTGGCATCGGAT	-3.3	ATCTCAGAGTGGCATCGGATGAAGCATTGTGTGCCATCTATATT	1.4	CAGTAAGCCATCAGTCAGTC	-1.8	CAGTAAGCCATCAGTCAGTCGAAGCATTGTGTGCCATCTATATT
CALCAEX4.30	0.6	CTGGTATGTGTTTTCCCTGCAG	0	GTCTGCAATTATCGGCTGTG	-1.9	GTCTGCAATTATCGGCTGTGCTGGTATGTGTTTTCCCTGCAG	2.1	GTTCCGCCTTCTATTGTCTC	0.6	GTTCCGCCTTCTATTGTCTCCTGGTATGTGTTTTCCCTGCAG
CASR.AA1011	-0.7	CGATACGCTGACCCGACAC	-1.3	GGTCTGCATTCGCTGATATG	-6.9	GGTCTGCATTCGCTGATATGCGATACGCTGACCCGACAC	*	CTACGACCAAAACCAACACC	-0.7	CTACGACCAAAACCAACACCCGATACGCTGACCCGACAC
CASR.AA990	-0.4	AGAAGAACGCCATGGCCCAC	-1	GCGAATTGAAGCCAGTTGCA	-2.2	GCGAATTGAAGCCAGTTGCAAGAAGAACGCCATGGCCCAC	*	GATAGGAGCAAAGGACAAGG	-2.3	GATAGGAGCAAAGGACAAGGAGAAGAACGCCATGGCCCAC
CLCNKBEX10.33	-0.3	CCGCTCTGGCCACCTTG	-0.1	GGTCTCAATTAGGCTTCATG	-2.8	GGTCTCAATTAGGCTTCATGCCGCTCTGGCCACCTTG	*	CTCACATTTACACTCTCCGC	-1.4	CTCACATTTACACTCTCCGCCCGCTCTGGCCACCTTG
CLCNKBEX15.64	0	CCACACTGGCCAAGGACA	0.8	GCCGGTCATGTGCTCTGATA	-2.7	GCCGGTCATGTGCTCTGATACCACACTGGCCAAGGACA	*	CAACACTCATAAACCGCACC	-0.5	CAACACTCATAAACCGCACCCCACACTGGCCAAGGACA
CLCNKBEX4.19	-1.3	GGTTCTGGAATCCCGGAG	-0.2	GCGTGATATTCCATGATCTG	-3.1	GCGTGATATTCCATGATCTGGGTTCTGGAATCCCGGAG	1.5	CTTTGACTACTTGGCTGACG	-3.9	CTTTGACTACTTGGCTGACGGGTTCTGGAATCCCGGAG
CLCNKBEX4.70	-1.7	TGGAGGACTACCTGGATATCAAG	-0.7	GCTGGTGATGGCTCTTCATA	-2.4	GCTGGTGATGGCTCTTCATATGGAGGACTACCTGGATATCAAG	*	CAAGCAAGACGGAAGAGAAG	-1.7	CAAGCAAGACGGAAGAGAAGTGGAGGACTACCTGGATATCAAG
CYHEX2.168	-1	TGTGCTGACGGCTGCTC	0.4	CCATCGAATCGTCTATCAGT	-2.2	CCATCGAATCGTCTATCAGTTGTGCTGACGGCTGCTC	1.5	GGTGTTCTTTCTTCTCTCGG	-1	GGTGTTCTTTCTTCTCTCGGTGTGCTGACGGCTGCTC
CYP11B1EX4.205	-0.8	AAGGTGTGGAAGGAGCACTT	0.4	TCAGATGTTGTAATCGTGCG	-2.3	TCAGATGTTGTAATCGTGCGAAGGTGTGGAAGGAGCACTT	2.2	GAGATTTAGGAGAGGCAGAG	-0.8	GAGATTTAGGAGAGGCAGAGAAGGTGTGGAAGGAGCACTT
CYP11B1EX5.107	-1	TACACCAGCATCGTGGCGGAG	-0.4	GCGTCGGCTTCATGCGATAT	-1.9	GCGTCGGCTTCATGCGATATTACACCAGCATCGTGGCGGAG	*	GACAAGAGGCATACAACAGG	-2.2	GACAAGAGGCATACAACAGGTACACCAGCATCGTGGCGGAG
CYP11B2EX3.152	-0.7	GGACTTCTCCCAGGCCCTGA	0.9	ATGCACGATCCTCTACATTG	-3.2	ATGCACGATCCTCTACATTGGGACTTCTCCCAGGCCCTGA	*	CCACTCTCTCGCAAATCTAC	-0.8	CCACTCTCTCGCAAATCTACGGACTTCTCCCAGGCCCTGA
CYP11B2EX6.91	1.2	CCCGACGTGCAGCAGA	1.6	CTTACCCATGATTAGCGCAG	-1.6	CTTACCCATGATTAGCGCAGCCCGACGTGCAGCAGA	*	GACTACCAACCGAACAAACC	0	GACTACCAACCGAACAAACCCCCGACGTGCAGCAGA
CYP11B2EX7.65	1.5	GTCTGTTTTTGGAGCGAGTGG	0.2	GCCGATGGTGCGTCTACTAT	0.2	GCCGATGGTGCGTCTACTATGTCTGTTTTTGGAGCGAGTGG	1.4	CTTATGGCGTCTTTCTGGTC	-0.5	CTTATGGCGTCTTTCTGGTCGTCTGTTTTTGGAGCGAGTGG
DBHEX3.153	-1.3	CCGGAGTTGCCCTCAGAC	-0.2	TGGCAGGTTGTGACTCTCTC	-3.9	TGGCAGGTTGTGACTCTCTCCCGGAGTTGCCCTCAGAC	1.3	CGTTTGGATGTGTGTGCTTG	-1.3	CGTTTGGATGTGTGTGCTTGCCGGAGTTGCCCTCAGAC
DBHEX4.132	0.4	GCGACTCCAAGATGAAACCC	1.2	TATGATTATTGAGTGCGGCC	-2.1	TATGATTATTGAGTGCGGCCGCGACTCCAAGATGAAACCC	1.4	GACTGCGAAACTGAATGACC	-1.3	GACTGCGAAACTGAATGACCGCGACTCCAAGATGAAACCC
DBHEX5.39	-0.5	CCAGAGGAAGCCGGCCTT	-0.5	TCAGATCGTCTTGCTGTCGA	-1.9	TCAGATCGTCTTGCTGTCGACCAGAGGAAGCCGGCCTT	1.2	GGTTGTGAGCGAGATGTTAG	-1.5	GGTTGTGAGCGAGATGTTAGCCAGAGGAAGCCGGCCTT
DCP1EX13.138_F	-1.1	GCACCCTCTGCTGGTCCC	0.3	TCGTGAGTTGTCCTGCTGCA	-4.5	TCGTGAGTTGTCCTGCTGCAGCACCCTCTGCTGGTCCC	*	CTCGGCTCATACACACAAAC	-1.4	CTCGGCTCATACACACAAACGCACCCTCTGCTGGTCCC
DCP1EX13.138_R	-2.6	TGTTGGGATGCCTCCTGGCT	-1.6	CACTCACTGGCACGGTATAG	-5.7	CACTCACTGGCACGGTATAGTGTTGGGATGCCTCCTGGCT	1	GTAGATGGTTTGCGTTGGTG	-2.6	GTAGATGGTTTGCGTTGGTGTGTTGGGATGCCTCCTGGCT
DCP1EX13.151	-3	GTCCCCAGCCAGGAGGCA	-0.1	GCCTGTAATGGTGGATCTCA	-4	GCCTGTAATGGTGGATCTCAGTCCCCAGCCAGGAGGCA	2.5	CCATTTTACGAGCACACCAG	-3	CCATTTTACGAGCACACCAGGTCCCCAGCCAGGAGGCA
DCP1EX13.202	-0.3	AGCCAGGCAACAACCAGC	0.7	GATCTGTCTGACGCTGTATG	-2.8	GATCTGTCTGACGCTGTATGAGCCAGGCAACAACCAGC	*	CACTACAATCACCACACTCG	-0.3	CACTACAATCACCACACTCGAGCCAGGCAACAACCAGC
DCP1EX15.144	-0.2	AGGACCTAGAACGGGCAGC	-0.3	CGTGATAATGCGTCTCGTAG	-2.4	CGTGATAATGCGTCTCGTAGAGGACCTAGAACGGGCAGC	1.2	GTGGAAAAGCGAAGAGTGTG	-0.2	GTGGAAAAGCGAAGAGTGTGAGGACCTAGAACGGGCAGC
DCP1EX17.19	-0.6	TGGAGCTCAAGCCATTCAA	0.4	CATTATCGGACATGCTCACT	-3.5	CATTATCGGACATGCTCACTTGGAGCTCAAGCCATTCAA	1.1	GTCGGTCAAAAGGTCATCAG	-1.1	GTCGGTCAAAAGGTCATCAGTGGAGCTCAAGCCATTCAA
DCP1EX17.52	-0.9	GACGAATGTGATGGCCAC	0.9	ATGATGAGCCGTGATGACCC	-2	ATGATGAGCCGTGATGACCCGACGAATGTGATGGCCAC	1.3	CCTTTGCGACTTACTTGACC	-1.1	CCTTTGCGACTTACTTGACCGACGAATGTGATGGCCAC
DCP1EX18.130	-0.6	GAGCTGCAGCCACTCTACCT	-0.1	TACATCGCTTGCATGAGTGT	-3.2	TACATCGCTTGCATGAGTGTGAGCTGCAGCCACTCTACCT	*	CATCCACTTCACTTACACCG	-0.6	CATCCACTTCACTTACACCGGAGCTGCAGCCACTCTACCT
DCP1EX21.150	-2.6	CGGCTTCCATGAGGCCA	1.3	GATCTGGCTTCAACTGTATG	-3.7	GATCTGGCTTCAACTGTATGCGGCTTCCATGAGGCCA	1.5	GTCTTCTATCGGTCTTGTGC	-2.7	GTCTTCTATCGGTCTTGTGCCGGCTTCCATGAGGCCA
DCP1EX22.19	-0.4	TTGCAGAGCATGACATCAAC	0.1	TGCCTAGCTTTCCATATCGG	-0.7	TGCCTAGCTTTCCATATCGGTTGCAGAGCATGACATCAAC	*	CAGACAGAAATAACCGAGCC	-0.4	CAGACAGAAATAACCGAGCCTTGCAGAGCATGACATCAAC
DCP1EX24.118	-0.4	ATCTACCAGTCCAAGGAGGC	0.2	TATCTCGCTTGCTATCAACG	-1.2	TATCTCGCTTGCTATCAACGATCTACCAGTCCAAGGAGGC	*	CAGCACCGAAATAAACCACC	-0.7	CAGCACCGAAATAAACCACCATCTACCAGTCCAAGGAGGC
DCP1EX24.16	-0.4	TCGCTCTGCTCCAGGTACTT	-1.1	GCCTAAGCTCTGTCGCTGAT	-2.8	GCCTAAGCTCTGTCGCTGATTCGCTCTGCTCCAGGTACTT	1.6	CGGCTCTCTTCATTCTTCAC	-0.4	CGGCTCTCTTCATTCTTCACTCGCTCTGCTCCAGGTACTT
DCP1EX26.154	-2.8	CTGGGCCTCAGCCAGC	-2.1	TCTATTGCTGTTCGGCGGCA	-4.9	TCTATTGCTGTTCGGCGGCACTGGGCCTCAGCCAGC	*	CATCACGCACTAAACTCTCC	-2.8	CATCACGCACTAAACTCTCCCTGGGCCTCAGCCAGC
DCP1EX26.174	-0.4	TCTTCAGCATCCGCCAC	-0.8	AGCAGAGATGGACAGACCTC	-3.1	AGCAGAGATGGACAGACCTCTCTTCAGCATCCGCCAC	*	CACTAACCAATCTCCGCAAC	-0.4	CACTAACCAATCTCCGCAACTCTTCAGCATCCGCCAC
DCP1EX26.205	-1.2	CACCTCGGAGCCGAAC	-1.3	GCTGGCGGTTCATGCAATCT	-2.9	GCTGGCGGTTCATGCAATCTCACCTCGGAGCCGAAC	1.4	CCTGAACGCCTAAATGAACC	-1.2	CCTGAACGCCTAAATGAACCCACCTCGGAGCCGAAC
DCP1EX26.224	-1.2	TCGGCTCCGAGGTGGA	-2	TATCTGCGTTGCTGACGTGC	-5.4	TATCTGCGTTGCTGACGTGCTCGGCTCCGAGGTGGA	2.1	GAAAGAAAAGGCGTGGTAGG	-3.2	GAAAGAAAAGGCGTGGTAGGTCGGCTCCGAGGTGGA
DCP1EX8.106	-2.5	CTGCAGTACAAGGATCTGCC	-1.2	GATCCGTATGTCGAATGGCT	-3.7	GATCCGTATGTCGAATGGCTCTGCAGTACAAGGATCTGCC	0.4	GCGGAGTGGAATGAAAAGTG	-2.5	GCGGAGTGGAATGAAAAGTGCTGCAGTACAAGGATCTGCC
DCP1PRO.-3892	1	CACTGAGGATAAGGGGGGG	-1.5	CCAGAGGTGCGGTCACATAT	-1.7	CCAGAGGTGCGGTCACATATCACTGAGGATAAGGGGGGG	*	GGAAAGACAAACGGAAGGAC	-1.4	GGAAAGACAAACGGAAGGACCACTGAGGATAAGGGGGGG
DCP1PRO.-5466	-1.5	GACCATGGCTGGGCATA	0.5	GCATCTTCGCCAGCTATATT	-4.8	GCATCTTCGCCAGCTATATTGACCATGGCTGGGCATA	*	CTCCTTTCACCTTACCTCAC	-1.5	CTCCTTTCACCTTACCTCACGACCATGGCTGGGCATA
DCP1PRO.-93	-1.7	CCCGCGCCGCTGGGGACT	-1.4	CACTTACGGCCATGCTGAAT	-3.4	CACTTACGGCCATGCTGAATCCCGCGCCGCTGGGGACT	1.9	GTGCCGTGTAGAAAGATGAG	-1.9	GTGCCGTGTAGAAAGATGAGCCCGCGCCGCTGGGGACT
DRD1.122	1.8	ACTGACCCCTATTCCCTGCTT	1.1	TTTGAGATTTGTCGAGAGCC	-0.4	TTTGAGATTTGTCGAGAGCCACTGACCCCTATTCCCTGCTT	1.6	CTATCCTCTTGCTCTTCGTG	0.8	CTATCCTCTTGCTCTTCGTGACTGACCCCTATTCCCTGCTT
EDN1EX5.90	-2	TCCCAAGCTGAAAGGCAA	0.1	TACATGACTTGCCCTGCTGT	-2.5	TACATGACTTGCCCTGCTGTTCCCAAGCTGAAAGGCAA	*	CTCCACTAATCCACACACTC	-2	CTCCACTAATCCACACACTCTCCCAAGCTGAAAGGCAA
EDNRBEX3.144	0.6	AGATAACTTCCTTTGTAGTCCATC	-1.5	GCCTGCTGTGGCTGTATATC	-2	GCCTGCTGTGGCTGTATATCAGATAACTTCCTTTGTAGTCCATC	*	CACGCACCTCATTCCTTTTC	0.5	CACGCACCTCATTCCTTTTCAGATAACTTCCTTTGTAGTCCATC
GALR1EX1.327	-1.2	CAGGTGCAGCACGCAGCC	0.5	ACGATGAGCAGGGATCACTA	-2.1	ACGATGAGCAGGGATCACTACAGGTGCAGCACGCAGCC	*	CAAGAGAGAACGGAACAAGC	-1.3	CAAGAGAGAACGGAACAAGCCAGGTGCAGCACGCAGCC
GALR1EX1.553	-1.2	CCACCCTCTCTCAGAAGGTC	-0.7	ATCTGAGAGCTAGTCGGCAT	-5.5	ATCTGAGAGCTAGTCGGCATCCACCCTCTCTCAGAAGGTC	1.2	GTCAGTCGTCAAGCATAGTC	-1.2	GTCAGTCGTCAAGCATAGTCCCACCCTCTCTCAGAAGGTC
GCGREX9.29	-1.7	AGCAATGACAACATGGGCT	1.2	GGTGACTATTCGGCTGCTCT	-2.4	GGTGACTATTCGGCTGCTCTAGCAATGACAACATGGGCT	*	GATACAGGAACGGACAAAGG	-2.3	GATACAGGAACGGACAAAGGAGCAATGACAACATGGGCT
GNB3EX10.144	-1.3	CCCACGAGAGCATCATCTGC	0.3	TATCTTATTCTCGACGCGGC	-3.5	TATCTTATTCTCGACGCGGCCCCACGAGAGCATCATCTGC	*	CCATACGAACCACAAAAGCC	-1.4	CCATACGAACCACAAAAGCCCCCACGAGAGCATCATCTGC
GYS1EX16.210	-1.1	GCGCAACATCCGTGCA	-0.2	CCTGTCTACCATGCAGTAAT	-3.7	CCTGTCTACCATGCAGTAATGCGCAACATCCGTGCA	*	CCGACCAGACCATAGAAAAG	-1.2	CCGACCAGACCATAGAAAAGGCGCAACATCCGTGCA
GYS1EX3.117	0.3	TATCCCAGAGCTCTCCCT	-0.5	TATATGCAGTGGTGTTCGCC	-1.3	TATATGCAGTGGTGTTCGCCTATCCCAGAGCTCTCCCT	*	GCGAACACCTAAAACCACAC	-0.3	GCGAACACCTAAAACCACACTATCCCAGAGCTCTCCCT
GYS1EX8.43	-0.6	GCAGGTGAACGGCAGCG	-0.6	GACGCGGGTGCTCATCATAT	-3.2	GACGCGGGTGCTCATCATATGCAGGTGAACGGCAGCG	1	GGCGATGAAAGTAAGGAAGG	-0.6	GGCGATGAAAGTAAGGAAGGGCAGGTGAACGGCAGCG
ICAM1.117	0	CGTGGTCTGTTCCCTGGAC	-0.9	CTGTCAATGCGTCTGCTCTA	-0.9	CTGTCAATGCGTCTGCTCTACGTGGTCTGTTCCCTGGAC	1.5	GTGGCGGTGTTATTTTGGTG	0	GTGGCGGTGTTATTTTGGTGCGTGGTCTGTTCCCTGGAC
ICAM1EX1.683	-1.7	GCTACTCAGAGTTGCAACCTC	-0.7	GTCTCGTCTTCGTGAGTGCA	-3.6	GTCTCGTCTTCGTGAGTGCAGCTACTCAGAGTTGCAACCTC	*	CTACACCTTTTCCGCCATTC	-2	CTACACCTTTTCCGCCATTCGCTACTCAGAGTTGCAACCTC
ICAM1EX2.115	-0.6	ACCTCCTGTGACCAGCCCA	-0.1	ACGCACACTGATAACTATGC	-1.9	ACGCACACTGATAACTATGCACCTCCTGTGACCAGCCCA	1.4	GTGTTTCCTCGCCTTGTATC	-2	GTGTTTCCTCGCCTTGTATCACCTCCTGTGACCAGCCCA
ICAM1EX6.254	0.8	GCACATTCACGGTCACCT	-0.1	GTGCTGGGTTCGCATTCATC	-1.8	GTGCTGGGTTCGCATTCATCGCACATTCACGGTCACCT	*	GAGCCAACAAACAACACGAG	-1.9	GAGCCAACAAACAACACGAGGCACATTCACGGTCACCT
ICAM1EX6.39	-0.1	TTTTCCAGATGGCCCCC	0.3	CCAATAGGTGCTCACGTCAT	-0.1	CCAATAGGTGCTCACGTCATTTTTCCAGATGGCCCCC	1.7	GAGGTGTTGAGATAGCGTTG	-0.1	GAGGTGTTGAGATAGCGTTGTTTTCCAGATGGCCCCC
ICAM2EX2.63	0.2	CGTGAGGCCAAAGAAGCTG	-0.5	TTGGCTCATTTGCATGGCGC	-5.2	TTGGCTCATTTGCATGGCGCCGTGAGGCCAAAGAAGCTG	*	GAAGACCGCAAGAAACCAAG	-2	GAAGACCGCAAGAAACCAAGCGTGAGGCCAAAGAAGCTG
IRS2.AA1057	-1.6	TTGCCACCGCCCAGGGCCCGG	-0.1	TGCTCGCTTGTGATCGACTG	-1.7	TGCTCGCTTGTGATCGACTGTTGCCACCGCCCAGGGCCCGG	*	CCACACGCTCTTTTCACTTC	-1.6	CCACACGCTCTTTTCACTTCTTGCCACCGCCCAGGGCCCGG
KCNJ11.1521	-1.4	AGTGGTGTGGGCACTTTGA	1.8	GCCAGTCATTCCACGTATAT	-3.3	GCCAGTCATTCCACGTATATAGTGGTGTGGGCACTTTGA	2	CTGTTGGTCTCTTCTGTTCG	-1.7	CTGTTGGTCTCTTCTGTTCGAGTGGTGTGGGCACTTTGA
KCNJ11.2463	-1.9	GGCACGGTACCTGGGCT	-0.1	GCCAGCCATGTGTCGAATGA	-3	GCCAGCCATGTGTCGAATGAGGCACGGTACCTGGGCT	1.4	CGACTTGGATGACTTGACTG	-1.9	CGACTTGGATGACTTGACTGGGCACGGTACCTGGGCT
KLK1EX3.253	-2.1	TCGTGGAGTTGCCCACC	-0.7	CCTGTCGCGCCTGATAGAAT	-2.8	CCTGTCGCGCCTGATAGAATTCGTGGAGTTGCCCACC	*	GATAAGACAGGACAGAGGAG	-2.8	GATAAGACAGGACAGAGGAGTCGTGGAGTTGCCCACC
KLK1EX4.110	0.1	AAGCCCACGTCCAGAAGG	-0.6	ACGCAATATCGGCCATCGTG	-3.7	ACGCAATATCGGCCATCGTGAAGCCCACGTCCAGAAGG	*	CTACTCATCGCAAACTCACC	0.1	CTACTCATCGCAAACTCACCAAGCCCACGTCCAGAAGG
LEP.160	-1.1	ATTGTCACCAGGATCAATGAC	-0.4	CATTGCACCCACTGAGATGG	-2.4	CATTGCACCCACTGAGATGGATTGTCACCAGGATCAATGAC	1.7	GGCACTCTTACTTCTTTCGG	-1.1	GGCACTCTTACTTCTTTCGGATTGTCACCAGGATCAATGAC
LEPR.174	0.1	CATCTGGTGGAGTAATTTTCC	-2.7	CACGGATCTGCCGCTAGAAT	-4.2	CACGGATCTGCCGCTAGAATCATCTGGTGGAGTAATTTTCC	1.3	GTGCTGTCTGTCGTTCTATC	-2.2	GTGCTGTCTGTCGTTCTATCCATCTGGTGGAGTAATTTTCC
LPL.177	-0.2	ACAATCTGGGCTATGAGATCA	-0.2	GTGCCTGTTGACATATAGTG	-3.2	GTGCCTGTTGACATATAGTGACAATCTGGGCTATGAGATCA	*	GACAACACTACGGCAAACAC	-0.2	GACAACACTACGGCAAACACACAATCTGGGCTATGAGATCA
LPL.98	-0.1	CATGACAAGTCTCTGAATAAGAAGT	-1.5	CCTGTAGTGCAGTCTCCTGA	-1.8	CCTGTAGTGCAGTCTCCTGACATGACAAGTCTCTGAATAAGAAGT	*	CCTCCAACGCCAAACAATAC	-0.1	CCTCCAACGCCAAACAATACCATGACAAGTCTCTGAATAAGAAGT
LRP8EX12.68	-0.9	AAGCTACACCAACTGTCCAGC	-0.9	GACCATGCTGGCTTACCTGT	-4	GACCATGCTGGCTTACCTGTAAGCTACACCAACTGTCCAGC	1.7	CTAACTCTCAATCGGCACTC	-0.9	CTAACTCTCAATCGGCACTCAAGCTACACCAACTGTCCAGC
MLREX2.545	-4.3	GGTGGCGTCATGCGCGCC	0.1	GGAATGTCTGCCGTGCCATA	-4.3	GGAATGTCTGCCGTGCCATAGGTGGCGTCATGCGCGCC	0.6	CTGTTTGTCGGTATTGCTGG	-4.3	CTGTTTGTCGGTATTGCTGGGGTGGCGTCATGCGCGCC
NAT2.346	-0.5	TTCTCCTGCAGGTGACCA	-2.3	CTGTGAGTGATGTACGCTCC	-2.8	CTGTGAGTGATGTACGCTCCTTCTCCTGCAGGTGACCA	*	CTCCATTCGCTACTCTTCTC	-0.5	CTCCATTCGCTACTCTTCTCTTCTCCTGCAGGTGACCA
NOS3.78	0.6	TGCAGGCCCCAGATGA	-0.9	ATACGGGATGATGAGCATAC	-1.9	ATACGGGATGATGAGCATACTGCAGGCCCCAGATGA	1.8	CGTGAGAGATGTGTTAGAGC	-0.7	CGTGAGAGATGTGTTAGAGCTGCAGGCCCCAGATGA
NPPAEX3.33	-0.5	GTCTGTGTTCTCTTTGCAGTAC	-0.2	GATAGCAGTTCACTACCTGG	-1	GATAGCAGTTCACTACCTGGGTCTGTGTTCTCTTTGCAGTAC	0.7	GGTTCTCTATCGCTTGTGTG	-0.5	GGTTCTCTATCGCTTGTGTGGTCTGTGTTCTCTTTGCAGTAC
NPR3.2905	-0.7	TGGAGCGATGTTGGGCT	0.2	GCTGGGCATGTGTACTACTC	-0.7	GCTGGGCATGTGTACTACTCTGGAGCGATGTTGGGCT	1.8	GGATGAGTTGTAGGAGTGAG	-0.7	GGATGAGTTGTAGGAGTGAGTGGAGCGATGTTGGGCT
PLA2G1BEX2.42_F	-1.7	TTGCAGTGGCCGCCGCCG	0.9	AGATAGAGTCGATGCCAGCT	-2.5	AGATAGAGTCGATGCCAGCTTTGCAGTGGCCGCCGCCG	1.6	GTCTTGTATTCCGTGTCTCC	-1.7	GTCTTGTATTCCGTGTCTCCTTGCAGTGGCCGCCGCCG
PLA2G1BEX2.42_R	-2	AGGGCTGATGCCGCTG	0	CACAGTGGGAGCGCATATTC	-3.5	CACAGTGGGAGCGCATATTCAGGGCTGATGCCGCTG	*	CGAACCAATACCAAGACACC	-2.6	CGAACCAATACCAAGACACCAGGGCTGATGCCGCTG
PLA2G1BEX3.104	-2.9	ACAGCTGTAAATTTCTGCTGGACAA	0.6	TGCCTCATTGTGACTCATGG	-2.9	TGCCTCATTGTGACTCATGGACAGCTGTAAATTTCTGCTGGACAA	*	CATAACTCAACGCCTCTCAC	-2.9	CATAACTCAACGCCTCTCACACAGCTGTAAATTTCTGCTGGACAA
PNMTEX3.181	-0.7	CCTTCTGCTTGGAGGCTGTG	0.7	TGTGAGCTTGTTACTACGGC	-3.8	TGTGAGCTTGTTACTACGGCCCTTCTGCTTGGAGGCTGTG	1.6	GGTGCTGTATGGTTCTTGTC	-1.1	GGTGCTGTATGGTTCTTGTCCCTTCTGCTTGGAGGCTGTG
PNMTEX3.251	-3.1	TGAGGCCTGGGGGGCACC	-0.8	TGTGAATATGTGTGTGCCAC	-5	TGTGAATATGTGTGTGCCACTGAGGCCTGGGGGGCACC	*	GGAAGCATACACGAGACAAC	-3.1	GGAAGCATACACGAGACAACTGAGGCCTGGGGGGCACC
PNMTEX3.269	-0.5	TCCTCCTCATCGGGGCCC	-1.5	TGAGACTATTTAGGCTGTGC	-3	TGAGACTATTTAGGCTGTGCTCCTCCTCATCGGGGCCC	*	CCAAACTCCTCAAATCGCAC	-0.5	CCAAACTCCTCAAATCGCACTCCTCCTCATCGGGGCCC
PON1.584	2.6	ATTTTCTTGACCCCTACTTAC	-1.9	GATCGCAGTTCAGAGCGCAT	-1.9	GATCGCAGTTCAGAGCGCATATTTTCTTGACCCCTACTTAC	1.8	CGCTTGACCTATTGACTGAC	0.3	CGCTTGACCTATTGACTGACATTTTCTTGACCCCTACTTAC
PON2.949	-0.8	CCGCATCCAGAACATTCTAT	-1.4	CAGTCTCGTGGATAGCACTC	-2.3	CAGTCTCGTGGATAGCACTCCCGCATCCAGAACATTCTAT	*	CAACTCAAACTACCACACCG	-0.8	CAACTCAAACTACCACACCGCCGCATCCAGAACATTCTAT
PTGISEX1.396	-3.8	GCTGCGGGGAGCAGGG	0.8	CGAACACATGCGGCTGGATA	-4.3	CGAACACATGCGGCTGGATAGCTGCGGGGAGCAGGG	1.4	GTGTCGTCTTATGTGTGGTC	-3.8	GTGTCGTCTTATGTGTGGTCGCTGCGGGGAGCAGGG
PTGS2EX1.358	-1.7	CGGTTAGCGACCAATTGTCA	0.3	CGAACATCTGTCACAATGCG	-3.8	CGAACATCTGTCACAATGCGCGGTTAGCGACCAATTGTCA	*	GCCTCCTCTTTATCACTCAC	-1.7	GCCTCCTCTTTATCACTCACCGGTTAGCGACCAATTGTCA
PTGS2EX10.156	-2.2	TTTGGTGAAACCATGGTAGAAG	0	GACTCTAGTGTCGTCTGATC	-2.2	GACTCTAGTGTCGTCTGATCTTTGGTGAAACCATGGTAGAAG	*	GAGAAGGATAGACGGAGAAG	-2.2	GAGAAGGATAGACGGAGAAGTTTGGTGAAACCATGGTAGAAG
SCNN1B.222	-0.2	GAGGCCCACACCAACTTT	0.1	GACTGGGATTACATGCTATG	-3.2	GACTGGGATTACATGCTATGGAGGCCCACACCAACTTT	*	GAGCACAATAACGAGACCAG	-0.5	GAGCACAATAACGAGACCAGGAGGCCCACACCAACTTT
SCNN1B.238	-2.9	TTGGCTTCCAGCCTGACA	-0.9	CACTCCGATGGCGAGATGAA	-3.9	CACTCCGATGGCGAGATGAATTGGCTTCCAGCCTGACA	*	CTTCTTACTCCTTCGCATCC	-2.9	CTTCTTACTCCTTCGCATCCTTGGCTTCCAGCCTGACA
SCNN1B.AA442	0.5	CAGAGAGAGACCTGCATTG	-1.2	GCACCGTCTGTCGATCTATA	-3.8	GCACCGTCTGTCGATCTATACAGAGAGAGACCTGCATTG	2.3	GTAGTGAGTTGGATTGGAGC	0.1	GTAGTGAGTTGGATTGGAGCCAGAGAGAGACCTGCATTG
SCNN1G.172	-0.5	GGAAACAGGCTCCCCCA	-1.4	AGCCAAGTGCAGGCGTACAT	-3.3	AGCCAAGTGCAGGCGTACATGGAAACAGGCTCCCCCA	*	CCAGACGCAGATACACAAAG	-1.9	CCAGACGCAGATACACAAAGGGAAACAGGCTCCCCCA
SCNN1G.21	-0.6	CAGTATTGAGATGCTTCTGTCCAA	-0.7	TCCTCTCGTTGGATGTGAGC	-1.9	TCCTCTCGTTGGATGTGAGCCAGTATTGAGATGCTTCTGTCCAA	1.6	GTTCCGTCCTTTATGCCTTC	-0.6	GTTCCGTCCTTTATGCCTTCCAGTATTGAGATGCTTCTGTCCAA
SCNN1GEX1.236	1.2	GTTGTGAAGTCGTGGCCC	-1.1	CAGTGACGTGAGTGCCATCT	-2.2	CAGTGACGTGAGTGCCATCTGTTGTGAAGTCGTGGCCC	2.3	GCTCTATTTGTCTCTCCGTG	0.6	GCTCTATTTGTCTCTCCGTGGTTGTGAAGTCGTGGCCC
SCNN1GEX2.219	-0.3	GCATCGTGGTGTCCCGC	-1.3	CTCAGCAGTTAGCAGCGCAT	-2.7	CTCAGCAGTTAGCAGCGCATGCATCGTGGTGTCCCGC	1.6	GTGGTGTAATCTCGTCTGTC	-0.9	GTGGTGTAATCTCGTCTGTCGCATCGTGGTGTCCCGC
SCNN1GEX3.259_F	1.2	GGGAGGAAGCGGAAAGTC	-0.7	CTTATGGCGCTGTCGGCTAT	-2.8	CTTATGGCGCTGTCGGCTATGGGAGGAAGCGGAAAGTC	1.8	GTGAAGTAAATGCGTGGAGG	0.2	GTGAAGTAAATGCGTGGAGGGGGAGGAAGCGGAAAGTC
SCNN1GEX3.259_R	0.1	TGTGAATGATGCTACCGC	-1.8	GGAGAGTTCGCAGCTCATCT	-1.8	GGAGAGTTCGCAGCTCATCTTGTGAATGATGCTACCGC	2	CTGACTTGCCGATACCTTTG	0.1	CTGACTTGCCGATACCTTTGTGTGAATGATGCTACCGC
SELE.77	-0.1	GTAGCTGGACTTTCTGC	0.6	GATCACTGTGGTCCCTGTCT	-1.9	GATCACTGTGGTCCCTGTCTGTAGCTGGACTTTCTGC	*	GGCGACACAACATAACACAC	-0.4	GGCGACACAACATAACACACGTAGCTGGACTTTCTGC
SELEEX5.197_F	-1.4	CATCTGGGAATTGGGACAAC	-0.9	TATGAGTGTTGCGCTATGCC	-4.8	TATGAGTGTTGCGCTATGCCCATCTGGGAATTGGGACAAC	1.1	GTGAAAGCCGTGAAAGTGAG	-1.4	GTGAAAGCCGTGAAAGTGAGCATCTGGGAATTGGGACAAC
SELEEX5.197_R	0.7	CTTTACACGTTGGCTTCT	-1.3	TATATTAAGTGCTGTGGCGC	-1.6	TATATTAAGTGCTGTGGCGCCTTTACACGTTGGCTTCT	1.8	GACCGACTGCTACTTGATTG	0	GACCGACTGCTACTTGATTGCTTTACACGTTGGCTTCT
SELEEX7.200	-0.3	CACAGGGGAGTGGGACAAC	-0.3	GCGTCGCTGTCGTGTACTAT	-2.5	GCGTCGCTGTCGTGTACTATCACAGGGGAGTGGGACAAC	*	GGAGGACGCAAATAAGAGAC	-3.1	GGAGGACGCAAATAAGAGACCACAGGGGAGTGGGACAAC
SELL.103	0.2	TGGGCCCCAGTGTCAG	0.1	CTGTGCCCTGCTCTGATGAT	-3.6	CTGTGCCCTGCTCTGATGATTGGGCCCCAGTGTCAG	1.9	CCTTATTGTTCTCGTGCTCC	-1.9	CCTTATTGTTCTCGTGCTCCTGGGCCCCAGTGTCAG
SELP.105	-0.1	GGCTCCACCTGTCATTTCTCTTGT	-1.6	TGGCACAGTTTCCTGCTGGT	-4.4	TGGCACAGTTTCCTGCTGGTGGCTCCACCTGTCATTTCTCTTGT	*	CATCCACCTTTCTCTACTCC	-0.4	CATCCACCTTTCTCTACTCCGGCTCCACCTGTCATTTCTCTTGT
SELP.164	-0.8	AAGAGAATGGCCACTGGTCA	-0.1	GCTGGGTGTGATCCTCTCTA	-3	GCTGGGTGTGATCCTCTCTAAAGAGAATGGCCACTGGTCA	2.5	GGTAGGAAAAGAATGCGAGG	-0.8	GGTAGGAAAAGAATGCGAGGAAGAGAATGGCCACTGGTCA
SELP.25	-1.2	ATCACTTCCTACTCCAGGG	-0.5	GGTGACAGTGTATTATCTGC	-2.9	GGTGACAGTGTATTATCTGCATCACTTCCTACTCCAGGG	*	CTACACTTCATTTCCACGCC	-1.2	CTACACTTCATTTCCACGCCATCACTTCCTACTCCAGGG
SELP.30	-0.2	CAGCACCTGGAAGCCCCCA	0.1	GATCTGTTCAAAGTGATGGC	-2.7	GATCTGTTCAAAGTGATGGCCAGCACCTGGAAGCCCCCA	*	CCTAACCTCACAAAACTCGC	-2.7	CCTAACCTCACAAAACTCGCCAGCACCTGGAAGCCCCCA
SLC2A2EX1.137	1.5	ACAGAAACACCACAGCACTAATT	-0.9	TAGCTGTGTTGACATCTGGC	-9	TAGCTGTGTTGACATCTGGCACAGAAACACCACAGCACTAATT	*	GCACCAAACCTCCTAACAAC	1.2	GCACCAAACCTCCTAACAACACAGAAACACCACAGCACTAATT
SLC2A2EX1.164	-1.1	GCAGAGTGCAGTGTGCCT	0.8	TGCTTAGTTGTGAGTCGCCA	-1.6	TGCTTAGTTGTGAGTCGCCAGCAGAGTGCAGTGTGCCT	1.9	CTTTGGACGCTTGGATTTGG	-2.7	CTTTGGACGCTTGGATTTGGGCAGAGTGCAGTGTGCCT
SLC2A4EX3.112	-0.2	CCCTCCAGGCACCCTCA	0.8	CTCACGACTGGGCTGATGAT	-2.2	CTCACGACTGGGCTGATGATCCCTCCAGGCACCCTCA	*	GACAGAATAACGCACAGACC	-0.2	GACAGAATAACGCACAGACCCCCTCCAGGCACCCTCA
SLC4A1EX14.159	1.2	CCGGTACCTTCTTCTTTGCC	-1.5	ATACGCTCTGCCATACGTGA	-1.5	ATACGCTCTGCCATACGTGACCGGTACCTTCTTCTTTGCC	*	CACTCGCCTATTTCTTCCAC	-0.1	CACTCGCCTATTTCTTCCACCCGGTACCTTCTTCTTTGCC
SLC4A1EX4.36	-1	ACCTCTGGTTTTCAGCTCACG	-1	TTGCGCCATTTGGACATGCT	-2.1	TTGCGCCATTTGGACATGCTACCTCTGGTTTTCAGCTCACG	*	CTCATCTCTTACGCACACTC	-1	CTCATCTCTTACGCACACTCACCTCTGGTTTTCAGCTCACG
SLC4A1EX4.89	-1	CACACCCGGGTACCCAC	-0.1	GCCTGATATTCATTCACAGC	-1.1	GCCTGATATTCATTCACAGCCACACCCGGGTACCCAC	*	GGAGAACATAAGCGACAAGG	-1.5	GGAGAACATAAGCGACAAGGCACACCCGGGTACCCAC
SLC6A2EX11.123	0.2	GAAGTTCGTCAGTCCTGCCT	-2.3	GCGTGCGGTTCATCTGCATT	-2.3	GCGTGCGGTTCATCTGCATTGAAGTTCGTCAGTCCTGCCT	1.7	GTGCCTCGTATGTTTTGTCC	-0.8	GTGCCTCGTATGTTTTGTCCGAAGTTCGTCAGTCCTGCCT
SLC6A2EX12.81	1.7	GCCACTCACCTACGACGAC	-1.9	CGGCTGGGTAGCATCATCTA	-3.1	CGGCTGGGTAGCATCATCTAGCCACTCACCTACGACGAC	1.7	GCCTTTGTTCCTTGTTTCCG	-0.2	GCCTTTGTTCCTTGTTTCCGGCCACTCACCTACGACGAC
SLC6A2EX5.121	-2.4	GAGCCTCCAATGGCATCA	0.1	GCATGAAGTTCCATAATCGC	-2.4	GCATGAAGTTCCATAATCGCGAGCCTCCAATGGCATCA	*	CAACAGAACACGCAGACAAG	-2.4	CAACAGAACACGCAGACAAGGAGCCTCCAATGGCATCA
SLC6A2EX7.112	-1.1	TCTTCTCCATCCTTGGTTACATG	0.4	CAGTGACATGCCGCTCAGTA	-1.1	CAGTGACATGCCGCTCAGTATCTTCTCCATCCTTGGTTACATG	*	CGCACTATTCCTCTTCACTC	-1.1	CGCACTATTCCTCTTCACTCTCTTCTCCATCCTTGGTTACATG
SLC6A2EX7.131	0.3	CCCATGAACACAAGGTCA	0.2	CGGCAATATGATGATAGGTC	-0.2	CGGCAATATGATGATAGGTCCCCATGAACACAAGGTCA	*	GAGGATACAACGAACAAGGC	-0.1	GAGGATACAACGAACAAGGCCCCATGAACACAAGGTCA
SLC6A2EX7.73	-0.5	GCATCAACTGTATCACCAGCTTC	0.2	CCTGGTATGACATGGAGCCT	-1.6	CCTGGTATGACATGGAGCCTGCATCAACTGTATCACCAGCTTC	*	GCCATCCTCTAACTCCAAAC	-0.5	GCCATCCTCTAACTCCAAACGCATCAACTGTATCACCAGCTTC
SLC6A2EX9.157	0.1	CGCCCTGTTCTGCATAACCA	0.6	CCAACGATGCTACTGAGTCA	-1.3	CCAACGATGCTACTGAGTCACGCCCTGTTCTGCATAACCA	1.4	CGCCTCTGTGTCCTAAAATC	0.1	CGCCTCTGTGTCCTAAAATCCGCCCTGTTCTGCATAACCA
TBXAS1EX11.88	-0.1	CGGCCATCTCTAGCACAG	-0.9	GATATGCGTTACGTGAGTCT	-1.6	GATATGCGTTACGTGAGTCTCGGCCATCTCTAGCACAG	2.1	GTCAGGTAAGCGTCAATCAG	-1.1	GTCAGGTAAGCGTCAATCAGCGGCCATCTCTAGCACAG
TBXAS1EX9.276	1.4	CACACTTTCTTTTGCCACCTAC	-0.3	CAACAACTGCGCGACGATGA	-0.3	CAACAACTGCGCGACGATGACACACTTTCTTTTGCCACCTAC	1.7	GTCCTTGCTATTTCGTCCTG	-0.6	GTCCTTGCTATTTCGTCCTGCACACTTTCTTTTGCCACCTAC
TGFB1.75	0.2	TCCTGCTTCTCATGGCCA	-1.2	TTGTGCATTGTTGGACGCCC	-1.6	TTGTGCATTGTTGGACGCCCTCCTGCTTCTCATGGCCA	2.3	CTGTTCTATTCCGCTCTTCC	0.2	CTGTTCTATTCCGCTCTTCCTCCTGCTTCTCATGGCCA
TRHREX1.56	-1.4	AGGTACTAGAGTTTCTGCAGAACTTA	-1.8	AGCAGTAATGACAGCGTGCA	-3.6	AGCAGTAATGACAGCGTGCAAGGTACTAGAGTTTCTGCAGAACTTA	1.3	CTTGTCGGCTTTATGTGGTG	-2	CTTGTCGGCTTTATGTGGTGAGGTACTAGAGTTTCTGCAGAACTTA
Average	-0.69527		-0.268919		-2.77095		1.5961		-1.23041
Standard deviation	1.17342		0.885242		1.38019		0.451734		1.07537
Minimum	-4.3		-2.7		-9		0.4		-4.3
Lc				11				8
Lhp				4				2
Lsc				6				4
Lsl				7				8
(a) J.-B. Fan, X. Chen, M. K. Halushka, A. Berno, X. Huang, T. Ryder, R. J. Lipshutz, D. J. Lockhart, A. Chakravarti, Parallel genotyping of human SNPs using generic high-density oligonucleotide tag arrays, Genome Res. 10 (6) (2000) 853 860.
(b) First 20 bases of the SBE-TAG primers are complementary to the anti-TAG probes on an array.
*No structure possible.
