# Supplementary material for: EGNAS: an exhaustive DNA sequence design algorithm
Source: BMC Bioinformatics. 2012 Jun 20;13:138. doi: 10.1186/1471-2105-13-138 (PMC3496572; doi:10.1186/1471-2105-13-138)
Supplement: Additional file 6 — SNPs and PCR primer sequences. This Microsoft Office Excel 2003 sheet contains SNPs and PCR primer sequences as well as the molar free enthalpies of the most stable hairpins. [file 1471-2105-13-138-S6.xls]

## Sheet: SNPs and PCR primers
“Primers Used in Genotyping Assays for 142 Hypertension Candidate Gene SNPs“ (a)
SNP Name	SNP Flanking Sequence	Forward Primer	Reverse Primer
ADD1EX10.246	TTCCGAGGAA(G/T)GGCAGAATGG	GACGAAGCTTCCGAGGA	GGGACTGCTTCCATTCTGC
ADD1EX13.173	CAGAAGGGCT(C/G)TGAAGGTGAG	GAGAGGAAGCAGAAGGGC	GACCACAAGCACTCACCTTC
ADD2EX15.85	AGTTCTTCAG(C/T)GTTGCCCTCC	CCGTGTGCGAGTTCTTCA	CCAGATGTGGAGGGCAA
ADD2EX3.138	CTCAGAGGAC(G/A)ACCCCGAGTA	TGACCGCTTCTCAGAGGA	GCGCATGTACTCGGGG
ADMEX3.81	GGATGTCCAG(C/G)AGCTACCCCA	GGAACTGCGGATGTCCA	GCCCGGTGGGGTAGC
ADRB3EX1.416	GGCCATCGCC(T/C)GGACTCCGAG	CATCGTGGCCATCGC	GGTCTGGAGTCTCGGAGTC
AGTEX2.354	GGATGCTGGC(C/T)AACTTCTTGG	TGGTCGGGATGCTGG	TATATACGGAAGCCCAAGAAGT
AGTEX2.755	TTCACAGAAC(T/G)GGATGTTGCT	CGCTCTCTGGACTTCACAGA	AATCTTCTCAGCAGCAACATC
AGTEX2.827	TGCTCCCTGA(T/C)GGGAGCCAGT	AGACTGGCTGCTCCCTG	GCTGTCCACACTGGCTCC
AGTEX5.376	GGAAAGCAGC(C/G)GTTTCTCCTT	GACTTTGAGCTGGAAAGCAG	CATGCAGCACACTTAGACCA
AGTEX5.385_F	CCGTTTCTCC(T/C)TGGTCTAAGT	GACTTTGAGCTGGAAAGCAG	CATGCAGCACACTTAGACCA
AGTEX5.385_R	CCGTTTCTCC(T/C)TGGTCTAAGT	GACTTTGAGCTGGAAAGCAG	CATGCAGCACACTTAGACCA
AGTEX5.641	TCGGTTTGTA(T/G)TTAGTGTCTT	GCATTGCCTTCGGTTTGT	GGTCATGTTCTTACATTCAAGACA
AGTPRO.101	CTGTGCTATT(G/C)TTGGTGTTTA	CTTTCAATCTGGCTGTGCTAT	GGGGAGACTGTTAAACACCAA
AGTPRO.144	TAAATAGGGC(C/A)TCGTGACCCG	CACCCCTCAGCTATAAATAGGG	CGGCAGCTTCTTCCCC
AGTPRO.158	TGACCCGGCC(A/G)GGGGAAGAAG	CACCCCTCAGCTATAAATAGGG	CGGCAGCTTCTTCCCC
AGTPRO.160	CCTTGGCCCC(G/A)ACTCCTGCAA	TGGGAACCTTGGCCC	TTTACCGAAGTTTGCAGGAG
AGTPRO.173_F	AAGAAGCTGC(C/T)GTTGTTCTGG	GCCAGGGGAAGAAGCTG	TCTGCTGTAGTACCCAGAACAA
AGTPRO.173_R	AAGAAGCTGC(C/T)GTTGTTCTGG	GCCAGGGGAAGAAGCTG	TCTGCTGTAGTACCCAGAACAA
AGTPRO.203	ACCCTGCACC(G/A)GCTCACTCTG	TGTGTAACTCGACCCTGCAC	AGTTTCACTGCTGAACAGAGTG
AGTPRO.35	CTGCACCTCC(G/A)GCCTGCATGT	TCTGCCCTCTGCACCTC	CCACAGGGACATGCAGG
AGTR2EX3.807	GGGAAGAACA(G/A)GATAACCCGT	GACGAATAGCTATGGGAAGAAC	GGACTTGGTCACGGGTTAT
ALDR1EX1.162	CAAGATGCCC(A/T)TCCTGGGGTT	ACGGCGCCAAGATGC	AGGTACCCAACCCCAGG
ALDR1EX1.71	GTACGCGCCG(C/G)GGCCAAGGCC	GCTATTTAAAGGTACGCGCC	TACGGTGCGGCCTTG
ALDR1EX3.28	TCGCTGGCTT(A/T)GCTGTGGTGC	GCCCTCTCGCTGGCT	CATGGTACGTGCACCACAG
APOA2.249	TCCTGTTGCA(T/C)TCAAGTCCAA	TTGGAATCCTGCTTCCTGT	GATCTGAGGTCCTTGGACTTG
APOA4.3058	AGGAACAGCA(T/G)CAGGAGCAGC	AGCAACAGCAGGAACAGC	CACCTGCTCCTGCTGC
APOC1EX1.462	TTCTGTCGAT(C/G)GTCTTGGAAG	TGGTGGTGGTTCTGTCGA	TCCCACTTTTACCTTCCAAGA
APOC2.804	CTTTCTCCCC(A/T)GGGACTTGTA	ACCATCTGTGCTTTCTCCC	TCATGGCTGCTGTGCTT
APOC2.819	CTTGTACAGC(A/C)AAAGCACAGC	ACCATCTGTGCTTTCTCCC	TCATGGCTGCTGTGCTT
APOC4.3162	CTGGGTCCGC(T/G)CACCAAGGCC	AGGGACCTGGGTCCG	AGGAACCAGGCCTTGGT
AVPEX2.154	AACTACCTGC(C/T)GTCGCCCTGC	TGCCAGGAGGAGAACTACCT	GGACTGGCAGGGCGA
AVPR2EX2.129	GCGGAGCTGG(C/T)GCTGCTCTCC	CTAGCCCGGGCGGAG	CCACAAAGACTATGGAGAGCAG
AVPR2EX2.444	CCCATGCTGG(C/T)GTACCGCCAT	TGCCGTCCCATGCTG	CCACTTCCATGGCGGTA
BRS3EX1.730	CATCTATATT(A/C)CTTATGCTGT	GAAGCATTGTGTGCCATCTA	CCACTGAAATGATCACAGCA
CALCAEX4.30	TTCCCTGCAG(C/A)CTGGACAGCC	CTGGTATGTGTTTTCCCTGC	CTTAGATCTGGGGCTGTCC
CASR.AA1011	GACCCGACAC(C/G)AGCCATTACT	CGATACGCTGACCCGACA	GCAGCGGGAGTAATGGC
CASR.AA990	CATGGCCCAC(G/A)GGAATTCTAC	CTTTGATGAGCCTCAGAAGAA	GGAGTTCTGGTGCGTAGAATTC
CLCNKBEX10.33	GGCCACCTTG(G/C)TTCTCGCCTC	CCGCTCTGGCCACCTT	AGGTGATGGAGGCGAGA
CLCNKBEX15.64	GCCAAGGACA(C/T)GCCACTGGAG	CCACACTGGCCAAGGA	CCTTGACCACCTCCTCCA
CLCNKBEX4.19	AATCCCGGAG(G/C)TGAAGACCAT	GGTTCTGGAATCCCGGA	CCGCCAACATGGTCTTC
CLCNKBEX4.70	GGATATCAAG(A/C)ACTTTGGGGC	TGGAGGACTACCTGGATATCAA	CCACTTTGGCCCCAAA
CYHEX2.168	ACGGCTGCTC(A/G)TTGTGCAGGA	TGTGCTGACGGCTGCT	TGTCTCACCTTCCTGCACA
CYP11B1EX4.205	AGGAGCACTT(T/G)GAGGCCTGGG	AAGGTGTGGAAGGAGCACT	ATGCAGTCCCAGGCCT
CYP11B1EX5.107	CGTGGCGGAG(C/G)TCCTGTTGAA	CAGTACACCAGCATCGTGG	AGTTCCGCATTCAACAGG
CYP11B2EX3.152	CAGGCCCTGA(A/G)GAAGAAGGTG	GCAGTGGCCAGGGACT	CGTTCTGCAGCACCTTCTT
CYP11B2EX6.91	GTGCAGCAGA(T/C)CCTGCGCCAG	CCCGACGTGCAGCAG	GCTCTCCTGGCGCAG
CYP11B2EX7.65	GAGCGAGTGG(T/C)GAGCTCAGAC	GCTCTACCCTGTGGGTCTGT	TGAAGCACCAAGTCTGAGCT
DBHEX3.153	GCCCTCAGAC(G/A)CGTGCACCAT	CCGGAGTTGCCCTCAGA	GGACCTCCATGGTGCAC
DBHEX4.132	GATGAAACCC(G/A)ACCGCCTCAA	GCGACTCCAAGATGAAACC	GGCAGTAGTTGAGGCGG
DBHEX5.39	AGCCGGCCTT(G/T)CCTTCGGGGG	CCAGAGGAAGCCGGC	CCTGGACCCCCGAAG
DCP1EX13.138_F	TGCTGGTCCC(C/T)AGCCAGGAGG	GCACCCTCTGCTGGTCC	GTGACTGTCACCTGTTGG
DCP1EX13.138_R	TGCTGGTCCC(C/T)AGCCAGGAGG	GCACCCTCTGCTGGTCC	GTGACTGTCACCTGTTGG
DCP1EX13.151	CCAGGAGGCA(T/C)CCCAACAGGT	GCACCCTCTGCTGGTCC	GTGACTGTCACCTGTTGG
DCP1EX13.202	AACAACCAGC(A/G)GCCAGACAAC	AGCCAGGCAACAACCAG	GTGGGTGGTTGTCTGGC
DCP1EX15.144	AACGGGCAGC(G/A)CTGCCTGCCC	AGGACCTAGAACGGGCAG	GCTCCTGGGCAGGCA
DCP1EX17.19	AGCCATTCAA(C/A)CCCCTACCAG	TGGAGCTCAAGCCATTCA	CATTCGTCAGATCTGGTAGGG
DCP1EX17.52	TGATGGCCAC(A/G)TCCCGGAAAT	GACGAATGTGATGGCCA	CAGGTCTTCATATTTCCGGG
DCP1EX18.130	CACTCTACCT(C/G)AACCTGCATG	GAGCTGCAGCCACTCTACC	GCACGTAGGCATGCAGGT
DCP1EX21.150	CATGAGGCCA(T/C)TGGGGACGTG	CGGCTTCCATGAGGCC	GGGCTAGCACGTCCCC
DCP1EX22.19	TGACATCAAC(T/G)TTCTGATGAA	TTGCAGAGCATGACATCAA	AAGGGCCATCTTCATCAGA
DCP1EX24.118	CCAAGGAGGC(C/T)GGGCAGCGCC	CATCTACCAGTCCAAGGAGG	TCACCCAGGCGCTGC
DCP1EX24.16	CCAGGTACTT(T/C)GTCAGCTTCA	TCGCTCTGCTCCAGGTACT	GGAACTGGATGATGAAGCTGA
DCP1EX26.154	CTCAGCCAGC(G/A)GCTCTTCAGC	CTGGGCCTCAGCCAG	TGGCGGATGCTGAAGAG
DCP1EX26.174	CATCCGCCAC(C/A)GCAGCCTCCA	TCTTCAGCATCCGCCA	GCCGGTGGAGGCTGC
DCP1EX26.205	CACGGGCCCC(A/C)GTTCGGCTCC	CACTCCCACGGGCCC	ACACCTCGGAGCCGAA
DCP1EX26.224	CCGAGGTGGA(G/A)CTGAGACACT	TCGGCTCCGAGGTGG	GGTCACCTCAGGAGTGTCTCA
DCP1EX8.106	AGGATCTGCC(C/T)GTCTCCCTGC	CCTGCAGTACAAGGATCTGC	CCCGACGCAGGGAGA
DCP1PRO.-3892	TAAGGGGGGG(T/C)TGCTGTACAT	CCACTGAGGATAAGGGGG	GAAGATATTTGCAAAGTATGTACAGC
DCP1PRO.-5466	TATAGTATAT(A/C)TATGCCCAGC	GTCATGCCATGTCACATATATTATAGT	GACCATGGCTGGGCAT
DCP1PRO.-93	GCTGGGGACT(T/C)TGGAGCGGAG	AGGAACCTCGGCCCG	GCTTCCTCCTCCGCTCC
DRD1.122	TTCCCTGCTT(A/G)GGAACTTGAG	TGACCCCTATTCCCTGCT	CTCTGACACCCCTCAAGTTC
EDN1EX5.90	TGAAAGGCAA(G/T)CCCTCCAGAG	TCCCAAGCTGAAAGGCA	CACATAACGCTCTCTGGAGG
EDNRBEX3.144	GATATAATTA(C/T)GATGGACTAC	CTGAAGCCATAGGTTTTGATATAAT	GCAGATAACTTCCTTTGTAGTCCA
GALR1EX1.327	GCACGCAGCC(G/C)CTCCGGGAGC	CAGGTGCAGCACGCA	TCCCTGGCTCCCGGA
GALR1EX1.553	TCAGAAGGTC(G/C)CGGCGCAAAG	CCCACCCTCTCTCAGAAGGT	CACCGTCTTTGCGCC
GCGREX9.29	AACATGGGCT(T/G)CTGGTGGATC	AGCAATGACAACATGGGC	CCGCAGGATCCACCA
GNB3EX10.144	CATCATCTGC(G/A)GCATCACGTC	CCCACGAGAGCATCATCTG	CACTGAGGGAGAAGGCCA
GYS1EX16.210	CATCCGTGCA(C/G)CAGAGTGGCC	GCGCAACATCCGTGC	TGCAGGACGCTCGGC
GYS1EX3.117	GGAGCGCTGG(A/G)AGGGAGAGCT	GGCCCTGGAGCGCTG	GGTATCCCAGAGCTCTCCC
GYS1EX8.43	AACGGCAGCG(A/G)GCAGACAGTG	GCAGGTGAACGGCAGC	AAGAAGGCAACCACTGTCTG
ICAM1.117	TTCCCTGGAC(G/A)GGCTGTTCCC	CGTGGTCTGTTCCCTGGA	CCTCCGAGACTGGGAACA
ICAM1EX1.683	TTGCAACCTC(A/C)GCCTCGCTAT	TGCTACTCAGAGTTGCAACCT	GGGAGCCATAGCGAGG
ICAM1EX2.115	GACCAGCCCA(A/T)GTTGTTGGGC	CACCTCCTGTGACCAGCC	GGGTCTCTATGCCCAACAA
ICAM1EX6.254	GGTCACCCGC(G/A)AGGTGACCGT	AGGGGAGGTCACCCG	AGCACATTCACGGTCACC
ICAM1EX6.39	GATGGCCCCC(G/A)ACTGGACGAG	TTTTCCAGATGGCCCC	GACAATCCCTCTCGTCCAG
ICAM2EX2.63	AAAGAAGCTG(G/A)CGGTTGAGCC	CGTGAGGCCAAAGAAGCT	CCCTTTGGGCTCAACC
IRS2.AA1057	CAGGGCCCGG(G/A)CGCCGCCTCA	GTTGCCACCGCCCAG	CAACGATGAGGCGGC
KCNJ11.1521	GGCACTTTGA(C/T)GGTGTTGCCA	AGTGGTGTGGGCACTTTG	CTACTCCAAGTTTGGCAACAC
KCNJ11.2463	TACCTGGGCT(T/C)GGCAGGGTCC	GGCACGGTACCTGGGC	CGCCTGGCAGAGGACC
KLK1EX3.253	GTTGCCCACC(C/G)AGGAACCCGA	TCGTGGAGTTGCCCAC	CCCCACTTCGGGTTCC
KLK1EX4.110	GTCCAGAAGG(T/A)GACAGACTTC	AAGCCCACGTCCAGAAG	CGACACACAGCATGAAGTCTG
LEP.160	GATCAATGAC(A/G)TTTCACACAC	AATTGTCACCAGGATCAATGA	ACTCTCCTTACCGTGTGTGAA
LEPR.174	GTAATTTTCC(A/G)GTCACCTCTA	TCACATCTGGTGGAGTAATTTTC	GCTGAACTGACATTAGAGGTGA
LPL.177	TATGAGATCA(A/G)TAAAGTCAGA	CAACAATCTGGGCTATGAGATC	TGCTTCTTTTGGCTCTGACTT
LPL.98	AATAAGAAGT(C/G)AGGCTGGTGA	CCATGACAAGTCTCTGAATAAGAA	CCAGAATGCTCACCAGCC
LRP8EX12.68	ACTGTCCAGC(A/C)TTGACTTCAG	CAAGCTACACCAACTGTCCAG	TCTGTTGCCTCCACTGAAG
MLREX2.545	CATGCGCGCC(A/G)TTGTTAAAAG	GGTGGCGTCATGCGC	GACACATGATAGGGCTTTTAACA
NAT2.346	CAGGTGACCA(T/C)TGACGGCAGG	CCTTCTCCTGCAGGTGACC	ACAATGTAATTCCTGCCGTC
NOS3.78	CCCCAGATGA(T/G)CCCCCAGAAC	TGCAGGCCCCAGATG	CAGAAGGAAGAGTTCTGGGG
NPPAEX3.33	TTTGCAGTAC(T/C)GAAGATAACA	ATATGTCTGTGTTCTCTTTGCAGT	TCCTCCCTGGCTGTTATCTT
NPR3.2905	ATGTTGGGCT(C/G)AGGACCCAGC	TGGAGCGATGTTGGGC	CGCTCAGCTGGGTCC
PLA2G1BEX2.42_F	GCCGCCGCCG(A/C)CAGCGGCATC	CTTGCAGTGGCCGCC	AGGGCTGATGCCGCT
PLA2G1BEX2.42_R	GCCGCCGCCG(A/C)CAGCGGCATC	CTTGCAGTGGCCGCC	AGGGCTGATGCCGCT
PLA2G1BEX3.104	TGCTGGACAA(C/A)CCGTACACCC	TGGACAGCTGTAAATTTCTGCT	ATGAATAGGTGTGGGTGTACG
PNMTEX3.181	GGAGGCTGTG(A/T)GCCCAGATCT	CCTTCTGCTTGGAGGCTGT	AGCTGGCAAGATCTGGG
PNMTEX3.251	GGGGGGCACC(T/A)CCTCCTCATC	GCTGAGGCCTGGGGG	CCAGGTACCACGACTCCTC
PNMTEX3.269	ATCGGGGCCC(T/A)GGAGGAGTCG	GCTGAGGCCTGGGGG	CCAGGTACCACGACTCCTC
PON1.584	CCCTACTTAC(A/G)ATCCTGGGAG	TCACTATTTTCTTGACCCCTACTT	CCCAAATACATCTCCCAGGA
PON2.949	AACATTCTAT(G/C)TGAGAAGCCT	CCGCATCCAGAACATTCTA	CATAAACTGTAGTCACTGTAGGCTTCT
PTGISEX1.396	GGGAGCAGGG(T/G)TTCTCCCAGA	GCTGCGGGGAGCAGG	GGGCGCTCTGGGAGA
PTGS2EX1.358	CCAATTGTCA(T/G)ACGACTTGCA	CGGTTAGCGACCAATTGTC	GACGCTCACTGCAAGTCG
PTGS2EX10.156	ATGGTAGAAG(T/C)TGGAGCACCA	TTTGGTGAAACCATGGTAGAA	TCAAGGAGAATGGTGCTCC
SCNN1B.222	CACCAACTTT(G/A)GCTTCCAGCC	GGAGGCCCACACCAACTT	CCGTGTCAGGCTGGAAG
SCNN1B.238	CAGCCTGACA(C/T)GGCCCCCCGC	TTGGCTTCCAGCCTGAC	GTGTTGGGGCTGCGG
SCNN1B.AA442	ACCTGCATTG(G/T)CATGTGCAAG	CGCAGAGAGAGACCTGCATT	GCAGGACTCCTTGCACAT
SCNN1G.172	GGCTCCCCCA(T/C)GTCCAGAAGC	GGAAACAGGCTCCCCC	ACGGGGAGCTTCTGGA
SCNN1G.21	TTCTGTCCAA(C/A)TTCGGTGGCC	CAGTATTGAGATGCTTCTGTCCA	CCAGCTGGCCACCGA
SCNN1GEX1.236	GTCGTGGCCC(G/T)CTCCGGGCGG	CGTTGTGAAGTCGTGGCC	CTGAGACCGCCCGGA
SCNN1GEX2.219	GGTGTCCCGC(G/T)GCCGTCTGCG	GCATCGTGGTGTCCCG	GGAGGCGGCGCAGAC
SCNN1GEX3.259_F	GCGGAAAGTC(G/A)GCGGTAGCAT	GGGAGGAAGCGGAAAGT	GAAGCCTTGTGAATGATGCT
SCNN1GEX3.259_R	GCGGAAAGTC(G/A)GCGGTAGCAT	GGGAGGAAGCGGAAAGT	GAAGCCTTGTGAATGATGCT
SELE.77	GACTTTCTGC(C/T)GCTGGACTCT	CCTTGGTAGCTGGACTTTCTG	GTCAGGAGGGAGAGTCCAG
SELEEX5.197_F	TTGGGACAAC(G/A)AGAAGCCAAC	CATCTGGGAATTGGGACAA	TCTACCTTTACACGTTGGCTTC
SELEEX5.197_R	TTGGGACAAC(G/A)AGAAGCCAAC	CATCTGGGAATTGGGACAA	TCTACCTTTACACGTTGGCTTC
SELEEX7.200	GTGGGACAAC(G/C)AGAAGCCCAC	CACAGGGGAGTGGGACA	CCTTCACATGTGGGCTTC
SELL.103	CCAGTGTCAG(T/C)TTGGTAAGTC	TGGGCCCCAGTGTCA	GCAAAGAAAGGAAAGAGACTTACC
SELP.105	TTTCTCTTGT(A/G)ACAATGGCTT	TGGAGCGGTGGCTTCTA	CCCACCCATTATCAGACCTA
SELP.164	CCACTGGTCA(A/C)CTACCGTGCC	AAGAGAATGGCCACTGGTC	GCAGGTTGGCACGGTA
SELP.25	TACTCCAGGG(T/G)TGCAATGTCC	GCATCACTTCCTACTCCAGG	TGAGGGCTGGACATTGC
SELP.30	GAAGCCCCCA(G/A)TGAAGGAACC	CAGCACCTGGAAGCCC	ACACAGTCCATGGTTCCTTC
SLC2A2EX1.137	AGCACTAATT(C/A)TCTGTGGAGC	CTAAACAGAAACACCACAGCAC	ACTGCACTCTGCTCCACAG
SLC2A2EX1.164	CAGTGTGCCT(T/C)CCATGCTCCA	GCAGAGTGCAGTGTGCC	GCTGTGCTGTGGAGCATG
SLC2A4EX3.112	GGCACCCTCA(C/G)CACCCTCTGG	CCCTCCAGGCACCCTC	AGAGGGCCCAGAGGGT
SLC4A1EX14.159	CTTCTTTGCC(A/T)TGATGCTGCG	CCGGTACCTTCTTCTTTGC	TGAACTTGCGCAGCATC
SLC4A1EX4.36	TCAGCTCACG(A/C)CACCGAGGCA	CCGACCTCTGGTTTTCAGC	TGGCTGTTGCCTCGGT
SLC4A1EX4.89	GGGTACCCAC(A/G)AGGTGAGGAC	CACACCCGGGTACCCA	GGCTGGGGTCCTCACC
SLC6A2EX11.123	AGTCCTGCCT(T/G)CCTCCTGGTG	GAAGTTCGTCAGTCCTGCC	CCCTGCAGACACTACACACC
SLC6A2EX12.81	CTACGACGAC(T/C)ACATCTTCCC	GCCACTCACCTACGACGA	CCAGGGCGGGAAGATG
SLC6A2EX5.121	AATGGCATCA(A/C)TGCCTACCTG	GAGCCTCCAATGGCATC	GTCGATGTGCAGGTAGGC
SLC6A2EX7.112	TGGTTACATG(G/C)CCCATGAACA	TCTTCTCCATCCTTGGTTACA	TGTTGACCTTGTGTTCATGG
SLC6A2EX7.131	CACAAGGTCA(A/G)CATTGAGGAT	GCCCATGAACACAAGGTC	TGTGGCCACATCCTCAAT
SLC6A2EX7.73	CACCAGCTTC(G/C)TCTCTGGGTT	GCATCAACTGTATCACCAGCTT	AGATGGCGAACCCAGAG
SLC6A2EX9.157	TGCATAACCA(A/G)GGTGAGTAGG	CGCCCTGTTCTGCATAACC	GCCCAGCCCCTACTCAC
TBXAS1EX11.88	CCCCGCAGGC(G/A)CTGTGCTAGA	CGAGGTGCTGGGGCA	ACGGCCATCTCTAGCACA
TBXAS1EX9.276	TGCCACCTAC(C/G)TACTGGCCAC	CACACTTTCTTTTGCCACCT	AGGGTTGGTGGCCAGT
TGFB1.75	CTCATGGCCA(C/T)CCCGCTGGAG	TCCTGCTTCTCATGGCC	GGCCCTCTCCAGCGG
TRHREX1.56	GCAGAACTTA(G/C)ATGATAAGCA	CAGGTACTAGAGTTTCTGCAGAACTT	GGCTTTGTCGTTGCTTATCA
(a) J.-B. Fan, X. Chen, M. K. Halushka, A. Berno, X. Huang, T. Ryder, R. J. Lipshutz, D. J. Lockhart, A. Chakravarti, Parallel genotyping of human SNPs using generic high-density oligonucleotide tag arrays, Genome Res. 10 (6) (2000) 853 860.
