# Supplementary material for: EGNAS: an exhaustive DNA sequence design algorithm
Source: BMC Bioinformatics. 2012 Jun 20;13:138. doi: 10.1186/1471-2105-13-138 (PMC3496572; doi:10.1186/1471-2105-13-138)
Supplement: Additional file 7 — Sequences for triangular DNA origami. This Microsoft Office Excel 2003 sheet contains the sticky end sequences for triangular DNA origami. The sequences of staple strands are shown before and after modification. Their molar free enthalpies of the most stable hairpins are presented. [file 1471-2105-13-138-S7.xls]

## Sheet: triangular origami - AuNP chain
	Reference:	B. Ding et al. , J. Am. Chem. Soc. 132 (10) (2010) 3248-3249.
	ΔG:	Molar free enthalpy calculated for hairpin structures at http://mfold.rna.albany.edu/?q=DINAMelt/Two-state-folding
	ΔG [kcal/mol]
			Unmodified staple strands
1	-2.5	B04	TTCGAGCTAAGACTTCAAATATCGGGAACGAG
2	-2	B07	AAGCCCGATCAAAGCGAACCAGACGTTTAGCTATATTTTCTTCTACTA
3	-1.1	B08	GAATACCACATTCAACTTAAGAGG
4	-1.3	B16	CGCCAAAAGGAATTACAGTCAGAAGCAAAGCGCAGGTCAG
5	-2.2	B20	TAATTGCTTTACCCTGACTATTATGAGGCATAGTAAGAGC
6	-2.1	B23	AACACTATCATAACCCATCAAAAATCAGGTCTCCTTTTGA
7	0.5	B28	GATAAAAACCAAAATATTAAACAGTTCAGAAATTAGAGCT
8	-2.8	B30	TGCTGTAGATCCCCCTCAAATGCTGCGAGAGGCTTTTGCA
9	0	B31	AAAGAAGTTTTGCCAGCATAAATATTCATTGACTCAACATGTT
10	0.1	B36	GCGCAGACTCCATGTTACTTAGCCCGTTTTAA
11	-0.3	B37	ACAGGTAGAAAGATTCATCAGTTGAGATTTAG
12	-2.2	B41	CGACCTGCGGTCAATCATAAGGGAACGGAACAACATTATT
13	-0.5	B45	TTAATAAAACGAACTAACCGAACTGACCAACTCCTGATAA
14	-1.1	B49	TATCATCGTTGAAAGAGGACAGATGGAAGAAAAATCTACG
15	-5.2	B53	ACCAGTCAGGACGTTGGAACGGTGTACAGACCGAAACAAA
16	-2.6	B59	ACCTTATGCGATTTTATGACCTTCATCAAGAGCATCTTTG
17	-1.2	B61	AAAACACTTAATCTTGACAAGAACTTAATCATTGTGAATT
18	0	B63	TGGTTTAATTTCAACTCGGATATTCATTACCCACGAAAGA
Average	-1.47222
Standard deviation	1.39571
Minimum	-5.2
			modified staple strands from reference
1	-4.8	B04-SE	AGACTCTAATGCAGTCACCAACGCTTTTTTCGAGCTAAGACTTCAAATATCGGGAACGAG
2	-6.8	B07-SE	AGACTCTAATGCAGTCACCAACGCTTTTAAGCCCGATCAAAGCGAACCAGACGTTTAGCTATATTTTCTTCTACTA
3	-4.8	B08-SE	AGACTCTAATGCAGTCACCAACGCTTTTGAATACCACATTCAACTTAAGAGG
4	-1.6	B16-SE	AATAATAATAATAATAATAATAATTTTTCGCCAAAAGGAATTACAGTCAGAAGCAAAGCGCAGGTCAG
5	-3.1	B20-SE	AATAATAATAATAATAATAATAATTTTTTAATTGCTTTACCCTGACTATTATGAGGCATAGTAAGAGC
6	-2.1	B23-SE	AATAATAATAATAATAATAATAATTTTTAACACTATCATAACCCATCAAAAATCAGGTCTCCTTTTGA
7	-2.7	B28-SE	AAAAAAAAAAAAAAAAAAAAAAAATTTTGATAAAAACCAAAATATTAAACAGTTCAGAAATTAGAGCT
8	-5.1	B30-SE	AAAAAAAAAAAAAAAAAAAAAAAATTTTTGCTGTAGATCCCCCTCAAATGCTGCGAGAGGCTTTTGCA
9	-1.5	B31-SE	AAAAAAAAAAAAAAAAAAAAAAAATTTTAAAGAAGTTTTGCCAGCATAAATATTCATTGACTCAACATGTT
10	-1.1	B36-SE	CGCATTCAGGATTCTCAACTCGTATTTTGCGCAGACTCCATGTTACTTAGCCCGTTTTAA
11	-3.5	B37-SE	CGCATTCAGGATTCTCAACTCGTATTTTACAGGTAGAAAGATTCATCAGTTGAGATTTAG
12	-2.5	B41-SE	CGCATTCAGGATTCTCAACTCGTATTTTCGACCTGCGGTCAATCATAAGGGAACGGAACAACATTATT
13	-0.5	B45-SE	AATAATAATAATAATAATAATAATTTTTTTAATAAAACGAACTAACCGAACTGACCAACTCCTGATAA
14	-3	B49-SE	AATAATAATAATAATAATAATAATTTTTTATCATCGTTGAAAGAGGACAGATGGAAGAAAAATCTACG
15	-5.2	B53-SE	AATAATAATAATAATAATAATAATTTTTACCAGTCAGGACGTTGGAACGGTGTACAGACCGAAACAAA
16	-3.9	B59-SE	AAAAAAAAAAAAAAAAAAAAAAAATTTTACCTTATGCGATTTTATGACCTTCATCAAGAGCATCTTTG
17	-2.5	B61-SE	AAAAAAAAAAAAAAAAAAAAAAAATTTTAAAACACTTAATCTTGACAAGAACTTAATCATTGTGAATT
18	-2.4	B63-SE	AAAAAAAAAAAAAAAAAAAAAAAATTTTTGGTTTAATTTCAACTCGGATATTCATTACCCACGAAAGA
Average	-3.17222
Standard deviation	1.65451
Minimum	-6.8
			modified staple strands with EGNAS
1	-2.5	B04-SE	TAACACGCAGGACAAGGACACACATTTTTTCGAGCTAAGACTTCAAATATCGGGAACGAG
2	-2	B07-SE	TAACACGCAGGACAAGGACACACATTTTAAGCCCGATCAAAGCGAACCAGACGTTTAGCTATATTTTCTTCTACTA
3	-2.8	B08-SE	TAACACGCAGGACAAGGACACACATTTTGAATACCACATTCAACTTAAGAGG
4	-2.8	B16-SE	GCGGAATGTGAAGAAGAGGTGGAATTTTCGCCAAAAGGAATTACAGTCAGAAGCAAAGCGCAGGTCAG
5	-2.2	B20-SE	GCGGAATGTGAAGAAGAGGTGGAATTTTTAATTGCTTTACCCTGACTATTATGAGGCATAGTAAGAGC
6	-2.8	B23-SE	GCGGAATGTGAAGAAGAGGTGGAATTTTAACACTATCATAACCCATCAAAAATCAGGTCTCCTTTTGA
7	-2.6	B28-SE	AGGAGACACGATAGGAGAGAGACATTTTGATAAAAACCAAAATATTAAACAGTTCAGAAATTAGAGCT
8	-2.8	B30-SE	AGGAGACACGATAGGAGAGAGACATTTTTGCTGTAGATCCCCCTCAAATGCTGCGAGAGGCTTTTGCA
9	-0.4	B31-SE	AGGAGACACGATAGGAGAGAGACATTTTAAAGAAGTTTTGCCAGCATAAATATTCATTGACTCAACATGTT
10	0.1	B36-SE	CCTCCTCCATACTCCACTTCACTTTTTTGCGCAGACTCCATGTTACTTAGCCCGTTTTAA
11	-1.4	B37-SE	CCTCCTCCATACTCCACTTCACTTTTTTACAGGTAGAAAGATTCATCAGTTGAGATTTAG
12	-3.5	B41-SE	CCTCCTCCATACTCCACTTCACTTTTTTCGACCTGCGGTCAATCATAAGGGAACGGAACAACATTATT
13	-2.3	B45-SE	GCGGAATGTGAAGAAGAGGTGGAATTTTTTAATAAAACGAACTAACCGAACTGACCAACTCCTGATAA
14	-2.5	B49-SE	GCGGAATGTGAAGAAGAGGTGGAATTTTTATCATCGTTGAAAGAGGACAGATGGAAGAAAAATCTACG
15	-5.2	B53-SE	GCGGAATGTGAAGAAGAGGTGGAATTTTACCAGTCAGGACGTTGGAACGGTGTACAGACCGAAACAAA
16	-2.9	B59-SE	AGGAGACACGATAGGAGAGAGACATTTTACCTTATGCGATTTTATGACCTTCATCAAGAGCATCTTTG
17	-1.2	B61-SE	AGGAGACACGATAGGAGAGAGACATTTTAAAACACTTAATCTTGACAAGAACTTAATCATTGTGAATT
18	-0.2	B63-SE	AGGAGACACGATAGGAGAGAGACATTTTTGGTTTAATTTCAACTCGGATATTCATTACCCACGAAAGA
Average	-2.22222
Standard deviation	1.26424
Minimum	-5.2
