# Supplementary material for: EGNAS: an exhaustive DNA sequence design algorithm
Source: BMC Bioinformatics. 2012 Jun 20;13:138. doi: 10.1186/1471-2105-13-138 (PMC3496572; doi:10.1186/1471-2105-13-138)
Supplement: Additional file 8 — Sequences for DNA origami forming six-helix bundle nanotubes. This Microsoft Office Excel 2003 sheet contains the capture probe sequences for DNA origami forming six-helix bundle nanotubes. The sequences of staple strands are shown before and after modification. Their molar free enthalpies of the most stable hairpins are presented. [file 1471-2105-13-138-S8.xls]

## Sheet: DNA origami - nanotube
	Reference:	L. A. Stearns et al., Angew. Chem., Int. Ed. 48 (45) (2009) 8494-8496.
	ΔG:	Molar free enthalpy calculated for hairpin structures at http://mfold.rna.albany.edu/?q=DINAMelt/Two-state-folding
	ΔG [kcal/mol]
		Unmodified staple strands
1	-0.6	GTTTAGCTATATTTAATATGATATTCAAGAGGAAGGTTATCT
2	-0.9	TCCATATAACAGTTATTGCCTGAGAGTCCTAAAGCATCACCT
3	-1.5	GCTTAGAGCTTAATTAATCAGAAAAGCCCAGAAGATAAAACA
4	-3	CCAGACCGGAAGCAAAATTTTTGTTAAAATATTTTTGAATGG
5	-0.5	GAGGCATAGTAAGAGGGCGATCGGTGCGTTTTATAATCAGTG
6	-0.2	AAGTTTTGCCAGAGTCCAGCCAGCTTTCTAACATCACTTGCC
7	-2.4	CCCCCTCAAATGCTACGTTGGTGTAGATCAGGAAAAACGCTC
8	-0.4	AAGCAAAGCGGATTTCATCAACATTAAACACGACCAGTAATA
9	-1.1	CGATTTTAAGAACTACCGAGCTCGAATTAACCACCACACCCG
10	-3	TATTACAGGTAGAAGGGTTTTCCCAGTCCGTTAGAATCAGAG
Average	-1.36
Standard deviation	1.07207
Minimum	-3
		Modified with EGNAS	capture probe sequences
1	-0.6	GTTTAGCTATATTTAATATGATATTCAAGAGGAAGGTTATCT	ACGAAGACAGACAGAGACAG
2	-0.9	TCCATATAACAGTTATTGCCTGAGAGTCCTAAAGCATCACCT	ACGAAGACAGACAGAGACAG
3	-1.5	GCTTAGAGCTTAATTAATCAGAAAAGCCCAGAAGATAAAACA	ACGAAGACAGACAGAGACAG
4	-3	CCAGACCGGAAGCAAAATTTTTGTTAAAATATTTTTGAATGG	ACGAAGACAGACAGAGACAG
5	-1.2	GAGGCATAGTAAGAGGGCGATCGGTGCGTTTTATAATCAGTG	ACGAAGACAGACAGAGACAG
6	-0.6	AAGTTTTGCCAGAGTCCAGCCAGCTTTCTAACATCACTTGCC	ACGAAGACAGACAGAGACAG
7	-4	CCCCCTCAAATGCTACGTTGGTGTAGATCAGGAAAAACGCTC	ACGAAGACAGACAGAGACAG
8	-0.8	AAGCAAAGCGGATTTCATCAACATTAAACACGACCAGTAATA	ACGAAGACAGACAGAGACAG
9	-1.1	CGATTTTAAGAACTACCGAGCTCGAATTAACCACCACACCCG	ACGAAGACAGACAGAGACAG
10	-4.2	TATTACAGGTAGAAGGGTTTTCCCAGTCCGTTAGAATCAGAG	ACGAAGACAGACAGAGACAG
Average	-1.79
Standard deviation	1.40115
Minimum	-4.2
		Modified from reference	capture probe sequences
			(arm sequences of hairpin structure and foldback are higlighted)
1	-4.4	GTTTAGCTATATTTAATATGATATTCAAGAGGAAGGTTATCT	CGTTGTTGAGTCAACGGCCT
2	-4.9	TCCATATAACAGTTATTGCCTGAGAGTCCTAAAGCATCACCT	CGTTGTTGAGTCAACGGCCT
3	-5.9	GCTTAGAGCTTAATTAATCAGAAAAGCCCAGAAGATAAAACA	CGTTGTTGAGTCAACGGCCT
4	-7.1	CCAGACCGGAAGCAAAATTTTTGTTAAAATATTTTTGAATGG	CGTTGTTGAGTCAACGGCCT
5	-4.6	GAGGCATAGTAAGAGGGCGATCGGTGCGTTTTATAATCAGTG	CGTTGTTGAGTCAACGGCCT
6	-5.8	AAGTTTTGCCAGAGTCCAGCCAGCTTTCTAACATCACTTGCC	CGTTGTTGAGTCAACGGCCT
7	-8	CCCCCTCAAATGCTACGTTGGTGTAGATCAGGAAAAACGCTC	CGTTGTTGAGTCAACGGCCT
8	-4.8	AAGCAAAGCGGATTTCATCAACATTAAACACGACCAGTAATA	CGTTGTTGAGTCAACGGCCT
9	-5.2	CGATTTTAAGAACTACCGAGCTCGAATTAACCACCACACCCG	CGTTGTTGAGTCAACGGCCT
10	-7.8	TATTACAGGTAGAAGGGTTTTCCCAGTCCGTTAGAATCAGAG	CGTTGTTGAGTCAACGGCCT
Average	-5.85
Standard deviation	1.33687
Minimum	-8
